# Supplementary material for: Mesothelioma of the Tunica Vaginalis Testis: Diagnostic and Therapeutic Management. A Comprehensive Review, 1982–2024
Source: Cancers (Basel). 2024 Nov 26;16(23):3956. doi: 10.3390/cancers16233956 (PMC11639812; doi:10.3390/cancers16233956)
Supplement: Supplementary file 1 [file cancers-16-03956-s001.zip]

Archive with 1 entries (1 files):
- cancers-3306343-supplementary.pdf
